# Supplementary material for: 2-Cyano-2-methyl­propanamide
Source: Acta Crystallogr Sect E Struct Rep Online. 2012 Mar 31;68(Pt 4):o1250. doi: 10.1107/S1600536812013360 (PMC3344179; doi:10.1107/S1600536812013360)
Supplement: Supplementary file 2 [file e-68-o1250-Isup2.hkl]

# 
# h,k,l, Fc-squared, Fo-squared, sigma(Fo-squared) and status flag 
# 
data_I
_shelx_title ' XHJCS11 in P-1              New: P-1' 
_shelx_refln_list_code          4 
_shelx_F_calc_maximum       44.38 
_exptl_crystal_F_000       120.00 
_reflns_d_resolution_high  0.8412 
 
loop_ 
 _symmetry_equiv_pos_as_xyz 
 'x, y, z' 
 '-x, -y, -z' 
 
_cell_length_a     5.8916 
_cell_length_b     6.4349 
_cell_length_c     9.1263 
_cell_angle_alpha  95.659 
_cell_angle_beta  102.379 
_cell_angle_gamma 109.859 
 
_shelx_F_squared_multiplier     1.000 
 
loop_ 
 _refln_index_h 
 _refln_index_k 
 _refln_index_l 
 _refln_F_squared_calc 
 _refln_F_squared_meas 
 _refln_F_squared_sigma 
 _refln_observed_status 
   1   0   0      466.05      539.00     48.81 o 
   2   0   0     1050.83     1200.85     35.03 o 
   3   0   0       37.99       41.67      1.26 o 
   4   0   0        1.81        2.35      0.08 o 
   5   0   0       12.71       12.40      0.30 o 
   6   0   0        0.05        0.05      0.03 o 
  -6   1   0        0.63        0.78      0.05 o 
  -5   1   0        7.86        8.06      0.21 o 
  -4   1   0       86.94       85.19      2.00 o 
  -3   1   0       23.59       20.73      0.39 o 
  -2   1   0      656.54      324.40     10.50 o 
  -1   1   0        0.49        0.33      0.01 o 
   0   1   0        6.94        7.61      0.18 o 
   1   1   0      272.03      281.61     17.80 o 
   2   1   0       49.35       60.65      1.11 o 
   3   1   0        1.24        1.50      0.06 o 
   4   1   0        1.06        0.93      0.07 o 
   5   1   0        0.71        0.75      0.05 o 
  -6   2   0        0.69        0.94      0.14 o 
  -5   2   0        0.02        0.03      0.02 o 
  -4   2   0        2.43        2.24      0.07 o 
  -3   2   0      120.09      119.38      2.59 o 
  -2   2   0       48.64       43.75      1.42 o 
   1   2   0       14.91       13.70      0.31 o 
   2   2   0      137.61      150.80      3.26 o 
   3   2   0       91.80       93.74      2.04 o 
   4   2   0        0.01        0.00      0.03 o 
   5   2   0       49.15       51.15      1.14 o 
  -6   3   0        0.22        0.15      0.03 o 
  -5   3   0       28.23       27.68      0.62 o 
  -4   3   0        2.59        2.38      0.11 o 
  -3   3   0       36.11       32.75      1.07 o 
  -2   3   0       14.85       10.25      0.35 o 
  -1   3   0       48.74       53.84      1.75 o 
   0   3   0       27.03       24.98      0.83 o 
   1   3   0       10.83        9.82      0.23 o 
   2   3   0       25.17       22.69      0.51 o 
   3   3   0       46.68       45.07      1.00 o 
   4   3   0        0.58        0.47      0.04 o 
  -6   4   0        2.73        2.65      0.15 o 
  -5   4   0        0.00        0.00      0.04 o 
  -4   4   0        3.79        3.50      0.15 o 
  -1   4   0       23.03       24.69      0.82 o 
   0   4   0        3.58        3.95      0.16 o 
   1   4   0       18.97       18.68      0.42 o 
   2   4   0       85.91       88.00      1.92 o 
   3   4   0       19.43       19.68      0.46 o 
   4   4   0        8.78       10.42      0.41 o 
  -6   5   0        6.88        7.85      0.32 o 
  -5   5   0        2.22        2.50      0.13 o 
  -4   5   0       12.26       12.30      0.43 o 
  -3   5   0        1.83        1.44      0.08 o 
  -2   5   0       39.16       20.12      0.68 o 
  -1   5   0        3.13        2.76      0.13 o 
   0   5   0       61.58       61.76      2.02 o 
   1   5   0        3.18        3.01      0.15 o 
   2   5   0       30.42       31.00      1.05 o 
   3   5   0        0.19        0.27      0.07 o 
  -5   6   0        5.22        5.70      0.24 o 
  -4   6   0        0.66        0.82      0.07 o 
  -3   6   0        0.33        0.25      0.04 o 
  -2   6   0        4.99        5.70      0.22 o 
  -1   6   0        1.69        1.47      0.10 o 
   0   6   0       16.54       16.45      0.58 o 
   1   6   0        1.17        1.14      0.10 o 
  -4   7   0        0.11        0.01      0.04 o 
  -3   7   0        0.64        0.82      0.08 o 
  -2   7   0        0.07        0.00      0.04 o 
  -1   7   0        3.62        3.47      0.17 o 
   0   7   0        0.03        0.00      0.04 o 
   0  -7   1        0.21        0.16      0.05 o 
   1  -7   1        1.18        1.10      0.09 o 
   2  -7   1        0.01        0.03      0.04 o 
   3  -7   1        3.04        3.12      0.15 o 
   4  -7   1        2.19        2.54      0.13 o 
  -2  -6   1        0.20        0.10      0.05 o 
  -1  -6   1        2.02        1.76      0.11 o 
   0  -6   1       27.56       25.16      0.86 o 
   1  -6   1        5.67        6.39      0.26 o 
   2  -6   1       11.11       10.97      0.40 o 
   3  -6   1        3.03        3.04      0.14 o 
   4  -6   1        0.56        0.46      0.06 o 
   5  -6   1        2.13        2.59      0.14 o 
  -3  -5   1        0.71        0.57      0.08 o 
  -2  -5   1       22.38       23.00      0.79 o 
  -1  -5   1       21.29       22.27      0.51 o 
   0  -5   1        0.71        0.61      0.08 o 
   1  -5   1        0.08        0.22      0.04 o 
   2  -5   1        0.61        0.57      0.05 o 
   3  -5   1        0.89        1.27      0.07 o 
   4  -5   1       15.36       16.58      0.57 o 
   5  -5   1       11.77       13.52      0.49 o 
   6  -5   1        0.64        0.53      0.08 o 
  -4  -4   1        0.40        0.33      0.05 o 
  -3  -4   1       30.29       31.93      0.72 o 
  -2  -4   1        1.60        1.84      0.14 o 
  -1  -4   1       80.91       85.01      1.85 o 
   0  -4   1        2.94        3.19      0.13 o 
   1  -4   1      241.29      266.44      8.58 o 
   2  -4   1        1.45        1.55      0.08 o 
   4  -4   1        2.94        3.57      0.15 o 
   5  -4   1        8.32        8.30      0.32 o 
   6  -4   1       26.74       28.61      0.99 o 
  -4  -3   1        7.91        7.89      0.26 o 
  -3  -3   1      165.83      170.36      3.70 o 
  -2  -3   1        0.01        0.00      0.01 o 
  -1  -3   1      234.93      239.14     10.55 o 
   0  -3   1       17.30       19.35      0.64 o 
   1  -3   1        3.13        4.48      0.16 o 
   2  -3   1       53.66       54.94      1.78 o 
   4  -3   1       10.30        7.18      0.27 o 
   5  -3   1        0.01        0.04      0.04 o 
   6  -3   1        5.40        5.85      0.25 o 
  -5  -2   1        0.26        0.16      0.04 o 
  -4  -2   1        1.58        1.75      0.15 o 
  -3  -2   1        0.67        0.73      0.05 o 
  -2  -2   1       22.52       19.85      0.45 o 
  -1  -2   1       89.05       81.47      2.39 o 
   0  -2   1        0.51        0.35      0.02 o 
   1  -2   1       92.11       98.26      3.17 o 
   2  -2   1      113.55       83.88      2.71 o 
   3  -2   1        0.25        0.19      0.03 o 
   4  -2   1       14.80       14.17      0.33 o 
   5  -2   1        1.70        1.53      0.07 o 
   6  -2   1        0.59        0.46      0.05 o 
  -6  -1   1       27.60       28.84      0.67 o 
  -5  -1   1        0.02        0.00      0.07 o 
  -4  -1   1      210.21      220.51      4.78 o 
  -3  -1   1      230.23      247.06      5.35 o 
  -2  -1   1        2.02        2.15      0.06 o 
  -1  -1   1       93.46      105.00      2.16 o 
   0  -1   1      975.49      651.71     20.99 o 
   1  -1   1      186.87      179.52      5.80 o 
   3  -1   1        2.47        2.30      0.07 o 
   4  -1   1       56.87       53.20      1.75 o 
   5  -1   1        2.95        2.72      0.11 o 
   6  -1   1        9.84        9.88      0.25 o 
  -6   0   1        5.51        5.01      0.15 o 
  -5   0   1        0.39        0.47      0.07 o 
  -4   0   1        0.07        0.13      0.04 o 
  -3   0   1       25.22       17.23      0.53 o 
  -2   0   1       30.89       31.74      0.61 o 
  -1   0   1       51.95       59.09      0.95 o 
   0   0   1       97.05      100.16      4.78 o 
   1   0   1       96.38       99.76      3.20 o 
   2   0   1      127.61      141.08      2.58 o 
   3   0   1       69.85       73.49      1.61 o 
   4   0   1       14.08       12.95      0.38 o 
   5   0   1        0.08        0.13      0.03 o 
   6   0   1        1.16        1.21      0.07 o 
  -6   1   1        0.00        0.00      0.03 o 
  -5   1   1        1.00        0.84      0.05 o 
  -4   1   1        7.56        7.56      0.19 o 
  -3   1   1       74.57       76.97      1.41 o 
  -2   1   1       15.13       16.93      0.31 o 
   0   1   1      458.21      504.99     13.53 o 
   2   1   1      453.86      529.62      8.51 o 
   3   1   1       23.73       21.94      0.50 o 
   4   1   1        0.18        0.08      0.03 o 
   5   1   1        3.50        3.67      0.12 o 
  -6   2   1        2.54        2.80      0.10 o 
  -5   2   1        8.13        7.81      0.20 o 
  -4   2   1        2.70        2.81      0.08 o 
  -3   2   1      372.49      408.62      8.87 o 
  -2   2   1       22.42       25.50      0.57 o 
  -1   2   1     1969.55     1402.39     45.23 o 
   0   2   1        2.07        2.83      0.08 o 
   1   2   1      276.60      328.82      6.00 o 
   2   2   1        3.91        3.87      0.10 o 
   3   2   1       16.70       20.51      0.47 o 
   4   2   1        1.06        0.93      0.09 o 
   5   2   1        1.22        1.48      0.11 o 
  -6   3   1        8.16        8.15      0.21 o 
  -5   3   1       25.39       25.16      0.57 o 
  -4   3   1        3.62        3.68      0.10 o 
  -3   3   1       23.16       20.82      0.69 o 
  -2   3   1      135.61      152.65      4.92 o 
  -1   3   1      204.26      236.24      5.53 o 
   0   3   1       25.51       31.27      0.92 o 
   1   3   1       42.36       43.64      0.96 o 
   2   3   1       41.32       41.52      0.92 o 
   3   3   1        0.00        0.00      0.04 o 
   4   3   1       12.24       12.99      0.32 o 
  -6   4   1        9.18        9.94      0.38 o 
  -5   4   1        6.46        7.51      0.29 o 
  -4   4   1       18.74       18.57      0.63 o 
  -3   4   1        5.88        5.70      0.21 o 
  -2   4   1       17.28       17.62      0.60 o 
  -1   4   1        0.53        0.10      0.02 o 
   1   4   1       39.26       40.23      0.91 o 
   2   4   1       35.11       34.53      0.77 o 
   3   4   1        1.12        0.87      0.08 o 
  -6   5   1        0.41        0.27      0.06 o 
  -5   5   1        7.12        7.35      0.28 o 
  -4   5   1       13.76       12.83      0.45 o 
  -3   5   1        0.32        0.30      0.04 o 
  -2   5   1        0.30        0.32      0.04 o 
  -1   5   1        5.43        4.29      0.18 o 
   0   5   1       44.56       44.62      1.47 o 
   1   5   1       24.65       24.40      0.83 o 
   2   5   1        0.01        0.05      0.04 o 
  -5   6   1        1.75        1.80      0.11 o 
  -4   6   1        0.66        0.39      0.05 o 
  -3   6   1        0.99        1.60      0.10 o 
  -2   6   1        2.85        3.00      0.15 o 
  -1   6   1        9.52        8.65      0.33 o 
   0   6   1        0.81        0.62      0.07 o 
   1   6   1       13.04       12.34      0.46 o 
  -4   7   1        0.42        0.52      0.07 o 
  -3   7   1        3.91        4.42      0.19 o 
  -2   7   1        0.28        0.36      0.06 o 
  -1   7   1        9.69       10.26      0.39 o 
   0  -7   2        1.13        0.73      0.08 o 
   1  -7   2        6.48        6.79      0.27 o 
   2  -7   2        1.38        1.34      0.09 o 
   3  -7   2        5.49        5.80      0.24 o 
   4  -7   2        1.08        1.34      0.10 o 
  -2  -6   2        0.01        0.00      0.04 o 
  -1  -6   2        0.97        1.17      0.08 o 
   0  -6   2        0.42        0.33      0.05 o 
   1  -6   2        6.56        6.15      0.24 o 
   2  -6   2        8.62        8.52      0.32 o 
   3  -6   2        2.74        2.74      0.13 o 
   4  -6   2        6.84        7.95      0.30 o 
   5  -6   2        0.13        0.10      0.04 o 
  -3  -5   2        3.27        3.90      0.12 o 
  -2  -5   2        5.91        5.84      0.16 o 
  -1  -5   2        7.99        7.34      0.18 o 
   0  -5   2        0.38        0.64      0.06 o 
   1  -5   2       32.80       33.69      1.11 o 
   2  -5   2       42.32       42.22      1.39 o 
   3  -5   2        4.39        4.67      0.19 o 
   4  -5   2        3.61        4.11      0.18 o 
   5  -5   2        0.38        0.50      0.07 o 
   6  -5   2       13.60       15.68      0.58 o 
  -4  -4   2        1.90        1.67      0.08 o 
  -3  -4   2       25.27       25.80      0.59 o 
  -2  -4   2       12.51       12.31      0.29 o 
  -1  -4   2       20.21       21.28      0.71 o 
   0  -4   2       16.43       18.18      0.61 o 
   1  -4   2        7.51        7.91      0.28 o 
   2  -4   2       24.85       24.45      0.81 o 
   3  -4   2       52.91       56.02      1.83 o 
   4  -4   2        4.13        3.84      0.16 o 
   5  -4   2        2.23        2.52      0.13 o 
   6  -4   2        9.44       10.27      0.40 o 
  -5  -3   2        0.78        1.07      0.14 o 
  -4  -3   2        5.38        5.44      0.15 o 
  -3  -3   2        2.03        1.95      0.07 o 
  -2  -3   2       61.48       64.87      1.20 o 
  -1  -3   2        1.29        1.48      0.08 o 
   0  -3   2      121.45      130.00      4.19 o 
   1  -3   2        0.02        0.03      0.02 o 
   2  -3   2       82.03       71.90      2.33 o 
   3  -3   2        2.15        3.43      0.14 o 
   4  -3   2        4.91        4.73      0.14 o 
   5  -3   2       20.46       21.06      0.73 o 
   6  -3   2        7.23        7.13      0.30 o 
  -5  -2   2        0.06        0.10      0.03 o 
  -4  -2   2      142.80      150.72      3.28 o 
  -3  -2   2       27.23       28.05      0.53 o 
  -2  -2   2      341.51      365.68     12.47 o 
  -1  -2   2        5.30        5.07      0.13 o 
   0  -2   2      731.31      639.74     20.64 o 
   1  -2   2       30.00       31.58      1.03 o 
   2  -2   2       27.19       32.61      1.07 o 
   3  -2   2       25.23       21.80      0.72 o 
   4  -2   2        2.21        2.09      0.10 o 
   5  -2   2        5.83        5.58      0.24 o 
   6  -2   2        8.87        9.79      0.40 o 
  -6  -1   2        2.07        2.49      0.10 o 
  -5  -1   2       15.27       15.29      0.37 o 
  -4  -1   2       62.82       63.84      1.40 o 
  -3  -1   2       13.45       15.18      0.29 o 
  -2  -1   2      145.85      165.23      3.01 o 
  -1  -1   2        5.77        6.12      0.15 o 
   0  -1   2      527.67      620.80     19.96 o 
   1  -1   2      364.63      391.70      9.70 o 
   2  -1   2       62.63       65.91      1.55 o 
   3  -1   2       50.16       52.64      1.80 o 
   4  -1   2        0.45        0.52      0.04 o 
   5  -1   2        7.11        7.26      0.30 o 
   6  -1   2        6.30        6.05      0.27 o 
  -6   0   2        0.03        0.04      0.06 o 
  -5   0   2       49.26       49.89      1.10 o 
  -4   0   2      137.24      146.35      3.42 o 
  -3   0   2       18.16       16.66      0.32 o 
  -2   0   2      799.01      959.80     37.21 o 
  -1   0   2      625.50      622.20     21.16 o 
   0   0   2      115.23      110.28      2.57 o 
   1   0   2       85.09       94.65      2.21 o 
   2   0   2        3.09        2.86      0.08 o 
   3   0   2       22.08       19.52      0.44 o 
   4   0   2        5.43        4.07      0.12 o 
   5   0   2       38.23       36.02      0.81 o 
  -6   1   2        0.01        0.00      0.03 o 
  -5   1   2       36.33       34.39      0.77 o 
  -4   1   2        4.40        3.90      0.09 o 
  -3   1   2       21.24       24.06      0.45 o 
  -2   1   2       17.46       11.87      0.22 o 
  -1   1   2       78.36       82.80      1.51 o 
   0   1   2        6.74        7.92      0.19 o 
   1   1   2      422.87      483.90     21.93 o 
   2   1   2       22.44       26.83      0.60 o 
   3   1   2       40.22       37.72      1.12 o 
   4   1   2        0.24        0.67      0.04 o 
   5   1   2        0.16        0.02      0.03 o 
  -6   2   2        0.22        0.22      0.03 o 
  -5   2   2       16.96       15.88      0.37 o 
  -4   2   2       41.12       41.61      0.77 o 
  -3   2   2        3.24        4.18      0.09 o 
  -2   2   2      188.24      210.64      4.67 o 
  -1   2   2       37.51       45.41      1.47 o 
   0   2   2      182.48      191.37      3.65 o 
   1   2   2      110.23      118.16      2.56 o 
   3   2   2       17.48       18.82      0.43 o 
   4   2   2        0.15        0.13      0.03 o 
  -6   3   2        0.07        0.08      0.03 o 
  -5   3   2        0.57        0.61      0.04 o 
  -4   3   2        7.79        7.18      0.15 o 
  -3   3   2       10.00       11.34      0.28 o 
  -2   3   2      637.17      756.77     17.75 o 
  -1   3   2       34.72       35.17      0.84 o 
   0   3   2      476.95      545.38      9.94 o 
   1   3   2       97.50       98.19      2.18 o 
   2   3   2       16.45       18.19      0.42 o 
   3   3   2        0.46        0.29      0.06 o 
   4   3   2        0.71        0.47      0.07 o 
  -6   4   2        5.90        5.93      0.16 o 
  -5   4   2        0.31        0.30      0.03 o 
  -4   4   2       76.40       78.22      2.54 o 
  -3   4   2       30.05       30.07      0.72 o 
  -2   4   2        0.07        0.02      0.01 o 
  -1   4   2        4.42        4.86      0.14 o 
   0   4   2        9.40        8.51      0.33 o 
   1   4   2       72.25       72.82      2.39 o 
   2   4   2        8.30        8.54      0.33 o 
   3   4   2        3.77        4.15      0.21 o 
  -6   5   2        0.24        0.22      0.05 o 
  -5   5   2        2.42        2.36      0.12 o 
  -4   5   2        5.15        5.05      0.20 o 
  -3   5   2        3.20        4.02      0.16 o 
  -2   5   2        9.24       10.91      0.39 o 
  -1   5   2        2.86        2.60      0.13 o 
   0   5   2       17.19       17.39      0.61 o 
   1   5   2        2.72        2.43      0.13 o 
   2   5   2        5.28        5.38      0.24 o 
  -5   6   2        5.32        5.07      0.21 o 
  -4   6   2        0.29        0.23      0.05 o 
  -3   6   2        1.70        1.38      0.08 o 
  -2   6   2        0.00        0.13      0.05 o 
  -1   6   2        1.59        1.49      0.10 o 
   0   6   2        2.53        2.61      0.14 o 
   1   6   2        2.63        3.01      0.16 o 
  -4   7   2        0.00        0.07      0.04 o 
  -3   7   2        0.84        0.77      0.08 o 
  -2   7   2        0.00        0.08      0.05 o 
  -1   7   2        5.34        6.29      0.27 o 
   0  -7   3        5.29        6.02      0.25 o 
   1  -7   3        1.37        1.47      0.10 o 
   2  -7   3        3.17        3.29      0.15 o 
   3  -7   3        6.23        6.24      0.25 o 
   4  -7   3        0.00        0.00      0.04 o 
  -2  -6   3        2.72        3.19      0.16 o 
  -1  -6   3        1.27        1.25      0.13 o 
   0  -6   3       17.29       18.14      0.63 o 
   1  -6   3        1.72        1.84      0.10 o 
   2  -6   3       36.38       36.75      1.22 o 
   3  -6   3       12.81       13.79      0.49 o 
   4  -6   3        0.40        0.38      0.05 o 
   5  -6   3        0.47        0.60      0.08 o 
  -3  -5   3        1.18        1.25      0.11 o 
  -2  -5   3        9.64        9.79      0.21 o 
  -1  -5   3        7.33        6.87      0.26 o 
   0  -5   3        0.41        0.36      0.05 o 
   1  -5   3       19.60       17.18      0.58 o 
   2  -5   3        1.58        1.70      0.09 o 
   3  -5   3       88.02       92.88      3.02 o 
   4  -5   3        4.95        5.12      0.21 o 
   5  -5   3       11.37       11.82      0.32 o 
  -4  -4   3        0.01        0.04      0.03 o 
  -3  -4   3        5.74        6.08      0.17 o 
  -2  -4   3        1.47        1.02      0.11 o 
  -1  -4   3        9.33        8.22      0.33 o 
   0  -4   3        9.66       10.68      0.37 o 
   1  -4   3        0.81        1.42      0.07 o 
   2  -4   3        7.03        7.04      0.25 o 
   3  -4   3        5.43        6.39      0.24 o 
   4  -4   3       10.66       10.22      0.27 o 
   5  -4   3       38.51       39.12      1.32 o 
   6  -4   3        9.34        8.93      0.36 o 
  -5  -3   3        1.52        1.70      0.11 o 
  -4  -3   3        0.27        0.28      0.04 o 
  -3  -3   3        0.25        0.28      0.02 o 
  -2  -3   3       14.95       16.53      0.32 o 
  -1  -3   3       17.70       20.04      0.67 o 
   0  -3   3       69.09       75.76      1.78 o 
   1  -3   3        3.99        3.19      0.09 o 
   2  -3   3       64.85       70.57      1.67 o 
   3  -3   3        0.58        0.61      0.04 o 
   4  -3   3       22.38       20.79      0.56 o 
   5  -3   3        2.32        1.96      0.12 o 
   6  -3   3        1.08        1.01      0.10 o 
  -5  -2   3        0.02        0.00      0.06 o 
  -4  -2   3       29.62       29.79      0.67 o 
  -3  -2   3       50.56       51.27      0.95 o 
  -2  -2   3       14.95       15.77      0.56 o 
  -1  -2   3       79.92       95.61      2.24 o 
   0  -2   3        0.79        0.98      0.04 o 
   1  -2   3       26.00       26.44      0.63 o 
   2  -2   3       54.69       61.62      1.45 o 
   3  -2   3       17.50       16.84      0.42 o 
   4  -2   3       11.95       13.78      0.35 o 
   5  -2   3       30.86       32.37      1.11 o 
   6  -2   3        0.80        0.71      0.09 o 
  -6  -1   3        1.92        1.79      0.11 o 
  -5  -1   3       55.95       58.18      1.29 o 
  -4  -1   3       41.21       42.65      0.95 o 
  -3  -1   3       52.12       51.93      1.22 o 
  -2  -1   3       48.20       55.15      1.30 o 
  -1  -1   3      293.53      311.09     16.46 o 
   1  -1   3      624.08      746.45     24.07 o 
   2  -1   3       13.75       13.75      0.47 o 
   3  -1   3       11.27       10.24      0.37 o 
   4  -1   3        7.63        7.44      0.29 o 
   5  -1   3        1.39        1.11      0.10 o 
  -6   0   3        0.10        0.02      0.03 o 
  -5   0   3       52.14       53.06      1.22 o 
  -4   0   3        0.20        0.29      0.02 o 
  -3   0   3      443.90      472.16     10.46 o 
  -2   0   3       33.65       36.19      0.67 o 
  -1   0   3      258.20      276.77      9.40 o 
   0   0   3       80.69       44.53      1.53 o 
   1   0   3       35.02       30.99      3.50 o 
   2   0   3      225.61      211.38     26.35 o 
   3   0   3        1.88        2.46      0.22 o 
   4   0   3        0.06        0.15      0.05 o 
   5   0   3       15.34       13.89      0.52 o 
  -6   1   3        0.34        0.43      0.04 o 
  -5   1   3        4.23        4.22      0.15 o 
  -4   1   3        2.83        2.86      0.07 o 
  -3   1   3      100.44      116.08      2.57 o 
  -2   1   3      242.82      262.06      6.13 o 
  -1   1   3      131.82      133.68      4.32 o 
   0   1   3      302.30      127.67      4.34 o 
   1   1   3        0.40        0.32      0.07 o 
   3   1   3       19.27       18.63      0.65 o 
   4   1   3        7.17        6.83      0.29 o 
   5   1   3        1.66        1.84      0.13 o 
  -6   2   3       26.00       25.95      0.59 o 
  -5   2   3       34.00       34.29      0.64 o 
  -4   2   3       18.96       18.80      0.36 o 
  -3   2   3      100.40      111.22      2.03 o 
  -2   2   3       81.30       88.38      1.95 o 
  -1   2   3       18.87       18.89      0.35 o 
   0   2   3       64.91       73.16      1.72 o 
   1   2   3        7.80        8.44      0.22 o 
   2   2   3       41.15       40.67      1.25 o 
   3   2   3        0.41        1.48      0.06 o 
   4   2   3       19.83       17.86      0.42 o 
  -6   3   3        1.79        1.84      0.07 o 
  -5   3   3       16.11       17.08      0.33 o 
  -4   3   3        1.17        1.32      0.04 o 
  -3   3   3      108.30      109.92      2.58 o 
  -2   3   3       18.13       22.79      0.43 o 
  -1   3   3        0.08        0.26      0.03 o 
   0   3   3        6.48        6.43      0.18 o 
   1   3   3        0.95        0.94      0.07 o 
   2   3   3        3.07        2.29      0.06 o 
   3   3   3        0.05        0.00      0.04 o 
   4   3   3        0.01        0.01      0.05 o 
  -6   4   3        0.46        0.39      0.04 o 
  -5   4   3        0.00        0.07      0.02 o 
  -4   4   3        5.27        5.60      0.12 o 
  -3   4   3       31.62       31.28      0.76 o 
  -1   4   3      151.29      156.36      3.67 o 
   0   4   3      114.69      117.53      2.77 o 
   1   4   3        2.65        2.30      0.09 o 
   2   4   3       12.86       12.51      0.47 o 
   3   4   3        0.43        0.61      0.08 o 
  -6   5   3        0.01        0.05      0.04 o 
  -5   5   3        7.91        6.80      0.26 o 
  -4   5   3        6.41        5.60      0.22 o 
  -3   5   3       19.21       18.42      0.46 o 
  -2   5   3        5.81        4.61      0.15 o 
  -1   5   3        1.43        1.67      0.08 o 
   0   5   3       11.81       12.18      0.44 o 
   1   5   3       12.70       12.19      0.46 o 
   2   5   3        4.28        4.72      0.22 o 
  -5   6   3        2.92        3.34      0.16 o 
  -4   6   3        2.61        3.25      0.15 o 
  -3   6   3        3.10        3.20      0.15 o 
  -2   6   3        0.65        0.51      0.07 o 
  -1   6   3        7.45        7.46      0.21 o 
   0   6   3        8.59        7.76      0.31 o 
  -3   7   3        0.13        0.00      0.04 o 
  -2   7   3        0.08        0.12      0.05 o 
   0  -7   4        1.84        1.62      0.08 o 
   1  -7   4        1.15        1.03      0.08 o 
   2  -7   4        1.67        1.70      0.10 o 
   3  -7   4        4.70        4.72      0.21 o 
  -2  -6   4        0.72        1.34      0.10 o 
  -1  -6   4       22.43       22.83      0.58 o 
   0  -6   4        9.20       10.57      0.29 o 
   1  -6   4        2.77        2.72      0.13 o 
   2  -6   4        0.42        0.41      0.05 o 
   3  -6   4        0.24        0.27      0.04 o 
   4  -6   4        2.03        1.90      0.09 o 
  -3  -5   4        0.41        0.56      0.07 o 
  -2  -5   4        1.08        0.92      0.05 o 
  -1  -5   4       12.92       11.99      0.32 o 
   0  -5   4        0.55        0.68      0.07 o 
   1  -5   4       66.88       67.11      1.60 o 
   2  -5   4       83.41       82.12      1.95 o 
   3  -5   4        0.17        0.21      0.04 o 
   4  -5   4       14.11       14.06      0.37 o 
   5  -5   4        4.42        4.53      0.21 o 
  -4  -4   4        5.22        5.31      0.21 o 
  -3  -4   4        0.76        0.50      0.06 o 
  -2  -4   4       16.30       15.81      0.40 o 
  -1  -4   4        4.23        4.65      0.14 o 
   0  -4   4        3.27        3.14      0.20 o 
   2  -4   4       67.04       63.85      1.52 o 
   3  -4   4       23.79       19.91      0.50 o 
   4  -4   4       38.38       39.41      0.96 o 
   5  -4   4       11.43       10.81      0.41 o 
  -5  -3   4        0.60        0.39      0.06 o 
  -4  -3   4        0.33        0.28      0.05 o 
  -3  -3   4       19.93       18.99      0.37 o 
  -2  -3   4        0.03        0.00      0.01 o 
  -1  -3   4        5.82        6.37      0.28 o 
   0  -3   4       46.92       39.20      0.93 o 
   1  -3   4       15.53       17.88      0.44 o 
   2  -3   4      173.99      191.64      4.49 o 
   3  -3   4        3.23        2.55      0.14 o 
   4  -3   4      102.32      102.83      2.43 o 
   5  -3   4        5.06        4.78      0.22 o 
  -5  -2   4        0.42        0.39      0.05 o 
  -4  -2   4        2.54        2.68      0.09 o 
  -3  -2   4        0.28        0.14      0.02 o 
  -2  -2   4       21.85       20.30      0.49 o 
  -1  -2   4       39.77       44.07      1.04 o 
   0  -2   4        3.89        2.95      0.12 o 
   1  -2   4       53.23       73.57      1.73 o 
   2  -2   4        4.19        4.53      0.13 o 
   3  -2   4        4.16        3.77      0.12 o 
   4  -2   4        2.45        2.39      0.13 o 
   5  -2   4        4.84        4.64      0.22 o 
  -6  -1   4        2.04        1.99      0.12 o 
  -5  -1   4        3.42        3.41      0.15 o 
  -4  -1   4       13.75       13.08      0.26 o 
  -3  -1   4       24.20       24.61      0.71 o 
  -2  -1   4      205.13      233.91      5.45 o 
  -1  -1   4        5.83        7.12      0.27 o 
   0  -1   4       10.55       11.48      0.28 o 
   1  -1   4      162.31      183.36      4.29 o 
   2  -1   4        1.30        1.56      0.13 o 
   3  -1   4      120.25      128.87      3.03 o 
   4  -1   4       50.61       53.96      1.79 o 
   5  -1   4        4.82        4.07      0.20 o 
  -6   0   4       17.92       19.88      0.64 o 
  -5   0   4        0.98        1.21      0.06 o 
  -4   0   4       21.69       23.08      0.44 o 
  -3   0   4        4.75        5.34      0.11 o 
  -2   0   4        0.28        0.25      0.03 o 
  -1   0   4       27.54       27.92      0.66 o 
   0   0   4       82.55       98.18      2.30 o 
   1   0   4        3.62        3.87      0.11 o 
   2   0   4       40.48       38.08      0.91 o 
   3   0   4        9.84        9.21      0.24 o 
   4   0   4        0.03        0.00      0.04 o 
   5   0   4        2.87        3.02      0.18 o 
  -6   1   4       17.26       16.15      0.52 o 
  -5   1   4       10.86       10.10      0.25 o 
  -4   1   4       53.92       54.68      1.01 o 
  -3   1   4       48.72       55.00      1.01 o 
  -2   1   4      170.21      169.28      3.95 o 
  -1   1   4        6.72        5.93      0.20 o 
   0   1   4       76.45       79.39      1.86 o 
   1   1   4        9.96       10.96      0.28 o 
   2   1   4       16.04       17.26      0.43 o 
   3   1   4        5.54        6.29      0.26 o 
   4   1   4        2.32        1.82      0.13 o 
  -6   2   4        0.05        0.10      0.03 o 
  -5   2   4        7.20        6.55      0.14 o 
  -4   2   4       25.35       22.74      0.43 o 
  -3   2   4       23.90       25.31      0.47 o 
  -2   2   4        7.69        7.75      0.28 o 
  -1   2   4       71.79       73.14      1.72 o 
   0   2   4        5.35        4.86      0.20 o 
   1   2   4       58.28       56.36      1.34 o 
   2   2   4        3.68        3.38      0.11 o 
   3   2   4        2.00        1.90      0.12 o 
   4   2   4       11.21       11.30      0.44 o 
  -6   3   4        3.77        3.29      0.10 o 
  -5   3   4        4.61        4.77      0.11 o 
  -4   3   4       99.60      104.95      1.92 o 
  -3   3   4       58.83       58.12      1.38 o 
  -2   3   4        9.80        9.02      0.20 o 
  -1   3   4       63.60       67.02      1.58 o 
   0   3   4       16.04       15.95      0.40 o 
   1   3   4        0.61        0.55      0.05 o 
   2   3   4        4.04        3.31      0.17 o 
   3   3   4       10.22        8.91      0.37 o 
  -6   4   4        0.42        0.50      0.06 o 
  -5   4   4        0.00        0.00      0.02 o 
  -4   4   4       19.03       18.40      0.46 o 
  -3   4   4        9.62        9.05      0.24 o 
  -2   4   4        2.61        2.57      0.10 o 
  -1   4   4        0.00        0.09      0.03 o 
   0   4   4        2.00        2.14      0.08 o 
   1   4   4       32.47       32.56      0.80 o 
   2   4   4        2.91        3.02      0.16 o 
  -6   5   4        2.60        2.96      0.15 o 
  -5   5   4        1.80        1.97      0.08 o 
  -4   5   4       10.63        9.98      0.27 o 
  -3   5   4        0.11        0.11      0.05 o 
  -2   5   4       11.95       10.60      0.31 o 
  -1   5   4        7.74        6.57      0.19 o 
   0   5   4        0.14        0.17      0.03 o 
   1   5   4        6.93        6.91      0.29 o 
  -5   6   4        0.07        0.02      0.04 o 
  -4   6   4        0.40        0.17      0.05 o 
  -3   6   4        0.63        0.24      0.05 o 
  -2   6   4        3.99        5.02      0.22 o 
  -1   6   4        2.44        2.27      0.13 o 
   0   6   4        2.15        2.11      0.13 o 
   1  -7   5       16.25       17.11      0.45 o 
   2  -7   5        0.00        0.02      0.03 o 
  -1  -6   5       19.16       19.92      0.76 o 
   0  -6   5        0.28        0.25      0.03 o 
   1  -6   5       25.19       25.88      0.64 o 
   2  -6   5       12.54       12.55      0.33 o 
   3  -6   5        0.50        0.59      0.05 o 
   4  -6   5        0.04        0.00      0.05 o 
  -3  -5   5        0.80        1.45      0.11 o 
  -2  -5   5       16.23       15.73      0.61 o 
  -1  -5   5       15.60       16.89      0.48 o 
   0  -5   5        9.49        9.24      0.25 o 
   1  -5   5        7.05        6.23      0.18 o 
   2  -5   5        0.67        0.66      0.05 o 
   3  -5   5        0.11        0.20      0.09 o 
   4  -5   5        0.44        0.41      0.05 o 
  -4  -4   5        3.42        3.21      0.16 o 
  -3  -4   5        0.06        0.00      0.04 o 
  -2  -4   5       36.68       35.67      1.27 o 
  -1  -4   5        3.00        3.69      0.11 o 
   0  -4   5       68.01       63.17      1.50 o 
   1  -4   5       60.28       54.92      1.31 o 
   2  -4   5        0.01        0.28      0.11 o 
   3  -4   5       51.26       47.34      1.14 o 
   4  -4   5       38.14       37.55      0.92 o 
   5  -4   5        0.32        0.21      0.06 o 
  -4  -3   5        1.13        1.36      0.10 o 
  -3  -3   5        4.25        3.70      0.12 o 
  -2  -3   5        0.16        0.15      0.03 o 
  -1  -3   5        8.18        6.61      0.17 o 
   0  -3   5       24.82       23.05      2.16 o 
   1  -3   5       12.70       12.08      0.31 o 
   2  -3   5        8.19        6.58      0.23 o 
   3  -3   5        4.54        4.54      0.17 o 
   4  -3   5       11.66        9.78      0.27 o 
   5  -3   5        7.68        8.01      0.33 o 
  -5  -2   5        0.26        0.07      0.05 o 
  -4  -2   5       14.22       12.18      0.40 o 
  -3  -2   5       30.69       28.11      0.65 o 
  -2  -2   5       15.69       16.48      0.40 o 
  -1  -2   5        7.21        7.88      0.20 o 
   0  -2   5       12.43       15.73      0.52 o 
   1  -2   5      387.49      434.40     10.14 o 
   2  -2   5       17.53       15.03      0.38 o 
   3  -2   5      247.38      253.84      5.94 o 
   4  -2   5       42.15       44.33      1.49 o 
   5  -2   5       30.10       30.76      1.07 o 
  -6  -1   5        6.63        6.96      0.27 o 
  -5  -1   5        0.44        0.48      0.06 o 
  -4  -1   5        1.50        1.70      0.07 o 
  -3  -1   5       31.61       27.98      0.64 o 
  -2  -1   5       26.55       27.47      0.97 o 
  -1  -1   5      122.24      126.36      4.31 o 
   0  -1   5       42.13       51.36      1.21 o 
   1  -1   5       14.22       13.37      0.34 o 
   2  -1   5        4.08        3.28      0.10 o 
   3  -1   5       35.78       35.49      0.86 o 
   4  -1   5        0.53        0.44      0.07 o 
   5  -1   5        9.72       10.21      0.41 o 
  -6   0   5        0.10        0.12      0.05 o 
  -5   0   5        1.26        1.38      0.08 o 
  -4   0   5        2.52        2.93      0.09 o 
  -3   0   5       18.24       20.02      0.38 o 
  -2   0   5        0.06        0.18      0.03 o 
  -1   0   5        5.02        4.73      0.12 o 
   0   0   5       42.19       56.30      1.33 o 
   1   0   5        0.69        0.65      0.04 o 
   2   0   5      154.78      160.30      3.76 o 
   3   0   5       46.77       48.45      1.61 o 
   4   0   5        3.00        3.07      0.17 o 
  -6   1   5        0.35        0.37      0.06 o 
  -5   1   5       11.96       13.54      0.33 o 
  -4   1   5        0.01        0.01      0.01 o 
  -3   1   5       22.98       21.49      0.40 o 
  -2   1   5       14.39       15.68      0.38 o 
  -1   1   5        1.27        1.55      0.05 o 
   0   1   5       39.93       40.38      0.96 o 
   1   1   5       11.42       10.82      0.28 o 
   2   1   5        3.23        2.82      0.15 o 
   3   1   5        2.80        2.67      0.15 o 
   4   1   5        0.93        0.81      0.09 o 
  -6   2   5        2.15        1.70      0.10 o 
  -5   2   5        5.51        5.70      0.15 o 
  -4   2   5       20.15       19.13      0.36 o 
  -3   2   5        1.90        1.77      0.05 o 
  -2   2   5        0.64        0.80      0.04 o 
  -1   2   5       30.48       31.81      0.76 o 
   0   2   5        3.58        3.31      0.15 o 
   1   2   5       22.99       21.49      0.53 o 
   2   2   5       11.74       10.07      0.27 o 
   3   2   5        1.02        0.50      0.08 o 
  -6   3   5        0.10        0.10      0.04 o 
  -5   3   5        8.00        7.66      0.16 o 
  -4   3   5        0.63        0.77      0.04 o 
  -3   3   5       62.45       57.65      1.36 o 
  -1   3   5        1.61        1.75      0.07 o 
   0   3   5       14.87       15.23      0.38 o 
   1   3   5        0.13        0.17      0.03 o 
   2   3   5       10.88       10.74      0.41 o 
   3   3   5        0.96        0.86      0.10 o 
  -6   4   5        0.04        0.08      0.05 o 
  -5   4   5        4.50        4.25      0.13 o 
  -4   4   5       18.44       16.69      0.49 o 
  -3   4   5        5.19        5.24      0.15 o 
  -2   4   5       57.28       55.05      1.31 o 
  -1   4   5        7.96        7.38      0.30 o 
   0   4   5        0.19        0.08      0.04 o 
   1   4   5        1.92        1.91      0.09 o 
   2   4   5        0.01        0.00      0.05 o 
  -5   5   5        1.57        1.75      0.09 o 
  -4   5   5        0.02        0.03      0.03 o 
  -3   5   5        0.00        0.12      0.12 o 
  -2   5   5        0.80        0.82      0.06 o 
  -1   5   5        0.56        0.55      0.06 o 
   0   5   5        2.41        2.64      0.10 o 
  -4   6   5        2.14        2.18      0.09 o 
  -3   6   5        2.95        2.82      0.11 o 
  -2   6   5        1.96        1.42      0.14 o 
  -1   6   5        0.44        0.53      0.06 o 
  -1  -6   6        3.20        3.79      0.22 o 
   0  -6   6        3.97        3.58      0.21 o 
   1  -6   6        0.16        0.18      0.05 o 
   2  -6   6       41.66       44.24      1.07 o 
   3  -6   6        8.55        8.94      0.26 o 
  -2  -5   6       28.66       29.47      1.08 o 
  -1  -5   6        0.83        0.96      0.10 o 
   0  -5   6      121.48      125.93      4.34 o 
   1  -5   6       21.53       21.16      0.53 o 
   2  -5   6       18.30       18.76      0.48 o 
   3  -5   6        2.48        1.83      0.09 o 
   4  -5   6        0.10        0.23      0.04 o 
  -4  -4   6        0.06        0.05      0.05 o 
  -3  -4   6        0.00        0.03      0.03 o 
  -2  -4   6        0.02        0.01      0.04 o 
  -1  -4   6        1.86        1.84      0.12 o 
   0  -4   6        0.87        0.50      0.06 o 
   1  -4   6        3.27        4.67      0.14 o 
   2  -4   6        1.90        2.51      0.09 o 
   3  -4   6        0.26        0.20      0.04 o 
   4  -4   6        1.28        1.12      0.07 o 
  -4  -3   6        0.02        0.00      0.04 o 
  -3  -3   6       54.32       51.09      1.16 o 
  -2  -3   6       28.49       28.46      1.02 o 
  -1  -3   6       89.21       83.82      2.89 o 
   0  -3   6       85.07       83.43      2.70 o 
   1  -3   6        0.00        0.32      0.05 o 
   2  -3   6       23.61       17.22      0.43 o 
   3  -3   6       23.44       22.29      0.56 o 
   4  -3   6        0.02        0.00      0.04 o 
  -5  -2   6        1.47        1.27      0.10 o 
  -4  -2   6        1.76        2.10      0.12 o 
  -3  -2   6        0.80        0.67      0.07 o 
  -2  -2   6        2.48        2.13      0.12 o 
  -1  -2   6       29.37       27.36      0.97 o 
   1  -2   6        2.41        1.60      0.07 o 
   2  -2   6       33.81       32.95      0.80 o 
   3  -2   6       18.17       19.41      0.49 o 
   4  -2   6        3.58        3.92      0.19 o 
  -5  -1   6        0.04        0.00      0.04 o 
  -4  -1   6        6.85        5.26      0.15 o 
  -3  -1   6        2.15        2.31      0.12 o 
  -2  -1   6       70.82       69.48      2.39 o 
  -1  -1   6       22.08       22.01      0.79 o 
   0  -1   6       39.67       48.97      1.16 o 
   1  -1   6        1.98        2.06      0.07 o 
   2  -1   6      207.65      219.71      5.14 o 
   3  -1   6      126.68      131.20      5.65 o 
   4  -1   6       21.94       22.48      0.80 o 
  -6   0   6        2.60        2.88      0.14 o 
  -5   0   6        4.36        3.92      0.16 o 
  -4   0   6        5.45        6.16      0.16 o 
  -3   0   6       10.54        9.59      0.24 o 
  -2   0   6       17.84       18.25      0.66 o 
   0   0   6       99.73      112.52      2.64 o 
   1   0   6       11.46       10.95      0.28 o 
   2   0   6       95.90       97.03      2.29 o 
   3   0   6        2.13        2.28      0.14 o 
   4   0   6       46.77       50.12      1.69 o 
  -6   1   6        0.00        0.00      0.04 o 
  -5   1   6        0.68        0.95      0.05 o 
  -4   1   6        4.62        3.88      0.11 o 
  -3   1   6        1.19        0.96      0.06 o 
  -2   1   6       22.50       21.24      0.51 o 
  -1   1   6       21.51       12.68      0.47 o 
   0   1   6        2.01        1.83      0.07 o 
   1   1   6       23.93       23.82      0.58 o 
   2   1   6        7.83        8.29      0.23 o 
   3   1   6        3.13        3.30      0.18 o 
  -6   2   6        0.43        0.42      0.06 o 
  -5   2   6        0.29        0.19      0.03 o 
  -4   2   6       14.01       13.50      0.39 o 
  -3   2   6        0.05        0.07      0.01 o 
  -2   2   6        7.15        7.11      0.25 o 
  -1   2   6        6.89        8.52      0.23 o 
   0   2   6        0.01        0.01      0.02 o 
   1   2   6       54.34       56.04      1.34 o 
   2   2   6       14.56       15.04      0.55 o 
   3   2   6        1.62        1.88      0.14 o 
  -5   3   6        7.11        6.29      0.27 o 
  -4   3   6        5.03        4.63      0.21 o 
  -3   3   6        6.06        6.37      0.17 o 
  -2   3   6        0.53        0.33      0.03 o 
  -1   3   6       11.88       12.58      0.32 o 
   0   3   6       17.99       17.88      0.45 o 
   1   3   6       15.19       14.81      0.38 o 
   2   3   6        1.86        1.50      0.12 o 
  -6   4   6        0.05        0.10      0.05 o 
  -5   4   6        0.02        0.05      0.04 o 
  -4   4   6        4.64        4.41      0.13 o 
  -3   4   6        3.88        3.38      0.11 o 
  -2   4   6        4.46        4.60      0.15 o 
  -1   4   6        3.91        3.50      0.12 o 
   0   4   6        0.06        0.00      0.03 o 
   1   4   6        0.88        1.04      0.10 o 
  -5   5   6        1.98        1.61      0.12 o 
  -4   5   6        2.55        2.56      0.10 o 
  -3   5   6        5.53        4.81      0.15 o 
  -2   5   6        4.60        3.67      0.13 o 
  -1   5   6        2.46        2.42      0.10 o 
   0   5   6        0.29        0.15      0.04 o 
   0  -6   7        2.44        2.13      0.16 o 
   1  -6   7        2.34        2.19      0.16 o 
   2  -6   7        0.12        0.05      0.07 o 
  -2  -5   7        0.65        0.66      0.09 o 
  -1  -5   7        0.06        0.00      0.05 o 
   0  -5   7        0.00        0.00      0.04 o 
   1  -5   7       12.88       13.86      0.55 o 
   2  -5   7        4.28        4.66      0.15 o 
   3  -5   7       19.70       19.85      0.51 o 
  -3  -4   7       11.70       10.70      0.43 o 
  -2  -4   7        1.62        1.59      0.12 o 
  -1  -4   7       88.62       88.00      3.05 o 
   0  -4   7       31.13       29.27      1.07 o 
   1  -4   7       93.81       98.70      2.33 o 
   2  -4   7       31.02       27.64      0.68 o 
   3  -4   7       15.23       16.83      0.44 o 
   4  -4   7        0.34        0.45      0.07 o 
  -4  -3   7        0.35        0.61      0.07 o 
  -3  -3   7       11.28       10.45      0.41 o 
  -2  -3   7        1.22        1.21      0.10 o 
  -1  -3   7       70.94       68.74      2.39 o 
   0  -3   7       11.83       13.73      0.53 o 
   1  -3   7        3.07        2.02      0.08 o 
   2  -3   7        0.15        0.07      0.03 o 
   3  -3   7        1.59        1.57      0.07 o 
   4  -3   7        8.29        9.93      0.39 o 
  -5  -2   7        2.37        2.16      0.13 o 
  -4  -2   7       11.66       10.97      0.28 o 
  -3  -2   7        9.28        9.10      0.36 o 
  -2  -2   7       47.28       46.25      1.62 o 
  -1  -2   7      136.12      133.40      4.56 o 
   0  -2   7        1.28        1.52      0.10 o 
   1  -2   7       29.68       23.82      1.09 o 
   2  -2   7       10.11       10.89      0.38 o 
   3  -2   7        0.00        0.00      0.03 o 
   4  -2   7        5.92        5.91      0.26 o 
  -5  -1   7        3.06        3.75      0.17 o 
  -4  -1   7        7.67        7.40      0.20 o 
  -3  -1   7        1.59        1.87      0.11 o 
  -2  -1   7       46.40       46.24      1.61 o 
  -1  -1   7        7.23        4.15      0.19 o 
   0  -1   7       16.94       12.28      0.31 o 
   1  -1   7       41.20       37.55      0.90 o 
   2  -1   7       35.73       37.88      0.92 o 
   3  -1   7        0.56        0.35      0.07 o 
   4  -1   7       19.92       21.35      0.77 o 
  -5   0   7        0.12        0.00      0.04 o 
  -4   0   7        0.35        0.63      0.04 o 
  -3   0   7        3.32        3.27      0.15 o 
  -2   0   7        8.50        8.48      0.33 o 
   0   0   7        8.81        7.96      0.21 o 
   1   0   7       49.19       50.93      1.22 o 
   2   0   7       22.91       24.67      0.61 o 
   3   0   7       10.39       11.09      0.43 o 
  -6   1   7        0.00        0.05      0.05 o 
  -5   1   7        3.26        2.88      0.12 o 
  -4   1   7        1.62        1.23      0.06 o 
  -3   1   7       16.14       14.61      0.35 o 
  -2   1   7        0.71        0.81      0.07 o 
  -1   1   7       16.99       19.81      0.48 o 
   0   1   7        4.02        3.76      0.12 o 
   1   1   7       90.54       97.28      2.30 o 
   2   1   7       40.79       42.31      1.02 o 
   3   1   7       35.70       39.22      1.34 o 
  -6   2   7        1.74        2.01      0.11 o 
  -5   2   7        1.55        1.76      0.07 o 
  -4   2   7        0.02        0.00      0.02 o 
  -3   2   7       26.10       26.43      0.61 o 
  -2   2   7       25.24       25.48      0.91 o 
  -1   2   7       10.76       11.82      0.31 o 
   0   2   7       19.42       19.34      0.48 o 
   1   2   7        0.01        0.00      0.03 o 
   2   2   7        0.30        0.25      0.07 o 
  -5   3   7        0.57        0.64      0.08 o 
  -4   3   7        0.33        0.33      0.06 o 
  -3   3   7        1.66        1.73      0.11 o 
  -2   3   7        0.60        0.41      0.04 o 
  -1   3   7        0.70        0.67      0.13 o 
   0   3   7       13.36       13.94      0.38 o 
   1   3   7        4.85        5.19      0.22 o 
  -5   4   7        0.11        0.22      0.06 o 
  -4   4   7        0.05        0.08      0.05 o 
  -3   4   7        0.42        0.27      0.06 o 
  -2   4   7       13.99       15.05      0.39 o 
  -1   4   7        5.33        5.56      0.23 o 
   0   4   7        0.73        0.86      0.06 o 
  -4   5   7        0.22        0.36      0.07 o 
  -3   5   7        0.00        0.00      0.03 o 
  -2   5   7        0.06        0.02      0.03 o 
  -1  -5   8        0.88        0.67      0.09 o 
   0  -5   8        0.28        0.27      0.07 o 
   1  -5   8        1.17        1.19      0.12 o 
   2  -5   8        0.74        0.56      0.09 o 
  -3  -4   8        0.04        0.22      0.07 o 
  -2  -4   8        0.07        0.06      0.05 o 
  -1  -4   8        2.61        2.62      0.16 o 
   0  -4   8        9.83       10.53      0.43 o 
   1  -4   8        0.08        0.15      0.05 o 
   2  -4   8        5.05        4.19      0.22 o 
   3  -4   8        3.15        2.90      0.11 o 
  -4  -3   8        6.00        5.96      0.24 o 
  -3  -3   8        1.29        1.19      0.10 o 
  -2  -3   8       16.92       17.12      0.65 o 
  -1  -3   8       21.28       21.34      0.79 o 
   0  -3   8       32.52       32.74      1.18 o 
   1  -3   8       31.03       25.98      0.95 o 
   2  -3   8       34.94       38.73      1.31 o 
   3  -3   8       26.42       28.76      0.72 o 
  -4  -2   8        1.28        1.14      0.07 o 
  -3  -2   8        0.33        0.33      0.06 o 
  -2  -2   8      105.20      105.81      3.64 o 
  -1  -2   8       31.57       29.79      1.07 o 
   0  -2   8       79.64       76.95      2.67 o 
   1  -2   8       33.79       29.80      1.07 o 
   2  -2   8        0.62        0.66      0.19 o 
   3  -2   8        8.00        8.49      0.24 o 
  -5  -1   8        1.65        1.74      0.12 o 
  -4  -1   8        2.82        2.96      0.10 o 
  -3  -1   8       12.48       12.29      0.47 o 
  -2  -1   8       13.85       14.27      0.54 o 
  -1  -1   8        2.26        2.12      0.13 o 
   0  -1   8       17.82       17.31      0.64 o 
   1  -1   8       27.63       28.43      0.70 o 
   2  -1   8        0.24        0.35      0.08 o 
   3  -1   8        3.23        3.57      0.18 o 
  -5   0   8        2.25        1.81      0.11 o 
  -4   0   8        4.47        4.72      0.14 o 
  -3   0   8       21.53       20.11      0.73 o 
  -2   0   8       36.89       35.05      1.24 o 
  -1   0   8        6.56        5.66      0.24 o 
   0   0   8       36.58       33.51      1.19 o 
   1   0   8        7.25        8.32      0.23 o 
   2   0   8        0.50        0.51      0.05 o 
  -5   1   8        0.94        1.42      0.07 o 
  -4   1   8        0.26        0.31      0.04 o 
  -3   1   8        0.02        0.02      0.04 o 
  -2   1   8        4.86        5.01      0.22 o 
  -1   1   8        0.19        0.18      0.05 o 
   0   1   8        4.94        5.45      0.16 o 
   1   1   8        0.07        0.18      0.06 o 
   2   1   8        5.41        5.63      0.25 o 
  -5   2   8        0.55        0.65      0.07 o 
  -4   2   8        4.77        4.59      0.21 o 
  -3   2   8        4.83        4.73      0.22 o 
  -2   2   8        0.20        0.15      0.05 o 
  -1   2   8       12.20       12.23      0.47 o 
   0   2   8       46.04       51.95      1.25 o 
   1   2   8       21.87       23.94      0.60 o 
  -5   3   8        0.75        0.82      0.09 o 
  -4   3   8        0.13        0.15      0.05 o 
  -3   3   8        2.59        2.80      0.16 o 
  -2   3   8        5.87        6.65      0.29 o 
  -1   3   8       22.08       22.73      0.57 o 
   0   3   8        0.03        0.01      0.03 o 
  -4   4   8        1.09        1.16      0.10 o 
  -3   4   8        0.69        0.74      0.09 o 
  -2   4   8        1.12        1.17      0.11 o 
  -1   4   8        1.52        1.63      0.08 o 
  -2  -4   9        0.04        0.08      0.05 o 
  -1  -4   9        7.22        7.62      0.35 o 
   0  -4   9        4.49        4.73      0.24 o 
   1  -4   9        0.00        0.00      0.04 o 
   2  -4   9        4.11        4.70      0.24 o 
  -3  -3   9        4.00        4.56      0.22 o 
  -2  -3   9        3.64        3.70      0.19 o 
  -1  -3   9       13.61       14.30      0.56 o 
   0  -3   9        0.04        0.00      0.04 o 
   1  -3   9        6.10        4.94      0.24 o 
   2  -3   9        0.00        0.02      0.05 o 
  -4  -2   9        0.02        0.11      0.04 o 
  -3  -2   9       11.54       11.59      0.46 o 
  -2  -2   9        5.44        5.30      0.24 o 
  -1  -2   9        3.22        3.47      0.18 o 
   0  -2   9        2.03        1.80      0.12 o 
   1  -2   9       11.63       11.64      0.46 o 
   2  -2   9       11.61       11.38      0.46 o 
  -4  -1   9        0.44        0.48      0.05 o 
  -3  -1   9       20.07       21.45      0.79 o 
  -2  -1   9       16.91       17.11      0.64 o 
  -1  -1   9       48.15       48.12      1.69 o 
   0  -1   9       68.59       66.38      2.31 o 
   1  -1   9        4.71        5.55      0.25 o 
   2  -1   9        5.25        5.56      0.25 o 
  -4   0   9        3.15        3.65      0.13 o 
  -3   0   9        3.86        3.68      0.18 o 
  -2   0   9        1.72        1.50      0.11 o 
  -1   0   9        1.64        1.58      0.11 o 
   0   0   9        3.04        3.58      0.18 o 
   1   0   9        2.33        2.33      0.14 o 
   2   0   9        8.20        8.99      0.36 o 
  -5   1   9        1.24        1.23      0.07 o 
  -4   1   9        9.46        9.20      0.24 o 
  -3   1   9       20.33       21.10      0.78 o 
  -2   1   9        0.09        0.09      0.05 o 
  -1   1   9       29.30       30.16      1.08 o 
   0   1   9       17.70       20.37      0.75 o 
   1   1   9        0.09        0.21      0.06 o 
  -4   2   9        0.00        0.00      0.05 o 
  -3   2   9        0.33        0.35      0.07 o 
  -2   2   9        4.61        5.30      0.25 o 
  -1   2   9        0.05        0.12      0.05 o 
   0   2   9        1.75        2.21      0.15 o 
  -4   3   9        0.01        0.00      0.05 o 
  -3   3   9        0.00        0.00      0.05 o 
  -2   3   9        7.88        8.62      0.36 o 
  -1   3   9       14.74       16.00      0.62 o 
  -2  -3  10        2.19        2.56      0.16 o 
  -1  -3  10        6.13        6.57      0.30 o 
   0  -3  10        2.57        2.38      0.16 o 
  -3  -2  10        3.10        3.01      0.17 o 
  -2  -2  10        0.08        0.10      0.05 o 
  -1  -2  10        0.22        0.14      0.05 o 
   0  -2  10        4.60        4.59      0.23 o 
   1  -2  10        1.48        1.24      0.11 o 
  -3  -1  10        1.95        2.19      0.14 o 
  -2  -1  10        5.04        5.31      0.25 o 
  -1  -1  10        0.45        0.41      0.07 o 
   0  -1  10        4.16        4.06      0.21 o 
   1  -1  10        0.00        0.05      0.05 o 
  -4   0  10        8.84        9.58      0.26 o 
  -3   0  10        3.86        3.68      0.19 o 
  -2   0  10        4.99        5.32      0.24 o 
  -1   0  10       14.78       14.45      0.56 o 
   0   0  10        0.90        1.09      0.10 o 
  -3   1  10        1.12        1.09      0.10 o 
  -2   1  10        8.87       10.22      0.42 o 
  -1   1  10        8.28        7.70      0.33 o 
   0   1  10        2.00        2.34      0.15 o 
  -3   2  10        0.53        0.58      0.08 o 
  -2   2  10        8.90        9.59      0.40 o 
                                                 
